# Supplementary material for: Postglacial species displacement in Triturus newts deduced from asymmetrically introgressed mitochondrial DNA and ecological niche models
Source: BMC Evol Biol. 2012 Aug 30;12:161. doi: 10.1186/1471-2148-12-161 (PMC3520116; doi:10.1186/1471-2148-12-161)
Supplement: Additional file 1 — Sampling.Triturus karelinii and T. macedonicus localities included in the genetic analysis (a subset) and in ecological niche modelling (all). [file 1471-2148-12-161-S1.xls]

## Sheet: Additional file 1
Additional file 1: Sampling. Triturus karelinii and T. macedonicus localities included in the genetic analysis (a subset) and in ecological niche modelling (all).
Locality	Coordinates		Reference	Mitochondrial DNA type*	N	Designating of individuals to mitochondrial DNA haplotype
	Latitude	Longitude
T. karelinii: localities for which genetic data is available
Bulgaria: Alepu	42.348	27.714	1	T. karelinii	4	2601-2603: TkarC40; 2604: TkarC41
Bulgaria: Alexandrovo	42.601	25.093	1	T. karelinii	4	2490, 2492-2494: TkarC20
Bulgaria: Bata	42.463	24.198	1	T. karelinii	2	2598-2599: TkarC52
Bulgaria: Belopoltsi	41.524	25.796	1	T. karelinii	1	4264: TkarC19
Bulgaria: Bivoliyane	41.57	25.5113	1	T. karelinii	1	2630: TkarC53
Bulgaria: Bolata	43.384	28.471	1	T. karelinii	3	2605-2606, 2633: TkarC20
Bulgaria: Boyana Lake	42.636	23.27	1	T. karelinii	2	2572-2573: TkarC20
Bulgaria: Byaga	42.079	24.393	1	T. karelinii	1	2600: TkarC20
Bulgaria: Chukovo	41.489	25.457	1	T. karelinii	4	4267-4268: TkarC53, 4269: TkarC19, 4270: TkarC20
Bulgaria: Dendrariuma	42.628	23.228	1	T. karelinii	3	2569: TkarC47, 2570: TkarC48, 2571: TkarC49
Bulgaria: Dolni Koriten	42.473	22.6	1	T. karelinii	2	2577-2578: TkarC20
Bulgaria: Fakia	42.233	27.13	1	T. karelinii	1	4266: TkarC20
Bulgaria: Gabrene	41.375	22.965	1	T. karelinii	1	2586: TkarC36
Bulgaria: Gaytaninovo	41.451	23.738	1	T. karelinii	1	2584: TkarC19
Bulgaria: Gintsi	43.033	23.132	1	T. karelinii	2	2594: TkarC51, 2595: TkarC20
Bulgaria: Iliya	42.075	22.797	1	T. karelinii	2	2575: TkarC20, 2576: TkarC19
Bulgaria: Karlovo	42.633	24.817	1	T. karelinii	4	ZMA9125-377, ZMA9125-379, ZMA9125-719: TkarC20, ZMA9125-378: TkarC34
Bulgaria: Karlukovo	43.176	24.078	1	T. karelinii	2	2596-2597: TkarC20
Bulgaria: Kolarovo	41.355	23.126	1	T. karelinii	5	2587-2591: TkarC20
Bulgaria: Kolets	41.86	25.318	1	T. karelinii	1	2624: TkarC20
Bulgaria: Kykrina	43.107	24.865	1	T. karelinii	2	2634-2635: TkarC20
Bulgaria: Levski	43.417	25.133	1	T. karelinii	5	ZMA9134-442-ZMA9134-445, ZMA9134-769: TkarC20
Bulgaria: Lilyache	43.317	23.539	1	T. karelinii	2	2391-2392: TkarC20
Bulgaria: Lozenska Mt.	42.586	23.449	1	T. karelinii	1	2628: TkarC20
Bulgaria: Novo Selo	42.177	22.679	1	T. karelinii	1	2627: TkarC20
Bulgaria: Ostar Kamak	41.878	25.853	1	T. karelinii	1	2623: TkarC20
Bulgaria: Paril	41.435	23.69	1	T. karelinii	1	2585: TkarC19
Bulgaria: Petarch	42.844	23.147	1	T. karelinii	1	2629: TkarC20
Bulgaria: Primorsko	42.267	27.755	1	T. karelinii	1	2625: TkarC41
Bulgaria: Rakovski	42.267	24.967	1	T. karelinii	4	ZMA9149-515, ZMA9149-766-ZMA9149-768: TkarC20
Bulgaria: Sedlovina	41.635	25.426	1	T. karelinii	1	4271: TkarC19
Bulgaria: Sevlievo	43.467	25.217	1	T. karelinii	2	ZMA9154-460-ZMA9154-461: TkarC20
Bulgaria: Shumnatitsa	42.297	23.626	1	T. karelinii	3	2579-2581: TkarC20
Bulgaria: Slivovo	42.209	26.994	1	T. karelinii	1	4265: TkarC43
Bulgaria: Slokoshtitsa	42.253	22.695	1	T. karelinii	2	2574, 2626: TkarC20
Bulgaria: Stara Kresna	41.797	23.211	1	T. karelinii	2	2582-2583: TkarC50
Bulgaria: Urvich	42.558	23.427	1	T. karelinii	1	2631: TkarC20
Bulgaria: Zverino	43.094	23.58	1	T. karelinii	3	2592-2593, 2632: TkarC20
Greece: Alistrati	41.077	23.973	1	T. karelinii	6	2075-2076: TkarC19, 2850-2853: TkarC55
Greece: Dafnochori	40.95	22.8	1	T. karelinii	3	ZMA9096-815-ZMA9096-816, ZMA9096-891: TkarC19
Greece: Katratzides	41.12	26.148	1	T. karelinii	5	2840-2844: TkarC54
Greece: Kentriko	41.167	22.9	1	T. karelinii	5	ZMA9127-886-ZMA9127-890: TkarC19
Greece: Mylochori	41.106	22.9	1	T. karelinii	5	2855-2856, 2858-2859: TkarC56, 2857: TkarC19
Greece: Saint Kosmas	41.084	24.669	1	T. karelinii	4	2846-2849: TkarC19
Greece: Zarkadia	41.018	24.646	1	T. karelinii	1	2860: TkarC19
Macedonia: Bansko	41.383	22.767	1	T. karelinii	1	ZMA9088-867: TkarC36
Macedonia: Bigla	41.933	22.667	1	T. karelinii	4	ZMA9092-794-ZMA9092-796, ZMA9092-892: TkarC19
Macedonia: Garnikovo	41.277	22.06	1	T. karelinii	10	3733-3742: TkarC19
Macedonia: Mitrašinci	41.75	22.767	1	T. karelinii	5	ZMA9140-797, ZMA9140-801: TkarC20, ZMA9140-798-ZMA9140-800: TkarC19
Serbia: Aranđelovac	44.284	20.669	1	T. karelinii	6	ZMA9086-390: TkarC27, ZMA9086-391: TkarC28, ZMA9086-392-ZMA9086-394, ZMA9086-763: TkarC20
Serbia: Djurinci	44.494	20.653	1	T. karelinii	3	ZMA9099-931-ZMA9099-932, 4054: TkarC20
Serbia: Gornja Sabanta	43.9	21	1	T. karelinii	1	ZMA9113-935: TkarC20
Serbia: Grivac	43.967	20.667	1	T. karelinii	5	ZMA9115-821-ZMA9115-824, ZMA9115-893: TkarC20
Serbia: Grza	43.897	21.646	1	T. karelinii	1	3782: TkarC24
Serbia: Guberevac	43.852	20.771	1	T. karelinii	4	ZMA8186-617, ZMA9116-631-ZMA9116-632, ZMA9116-648: TkarC20
Serbia: Ljuberadja**	43.032	22.395	1	T. karelinii	2	3341: TkarC57, 3342: TkarC20
Serbia: Resavica Pecina	44.05	21.6	1	T. karelinii	3	ZMA9150-825-ZMA9150-826, ZMA9150-882: TkarC20
Serbia: Sisevac	43.957	21.585	1	T. karelinii	4	ZMA9157-827: TkarC20, ZMA9157-828: TkarC23, ZMA9157-874-ZMA9157-875: TkarC24
Serbia: Trešnja	44.6	20.583	1	T. karelinii	3	ZMA9164-650, ZMA9164-653: TkarC35, ZMA9164-651: TkarC20
Serbia: Vitanovac	43.733	20.8	1	T. karelinii	5	ZMA9169-868-ZMA9169-871, ZMA9169-934: TkarC20
Serbia: Vlasi**	42.999	22.638	1	T. karelinii	2	4009-4010: TkarC20
Serbia: Zli Do	42.422	22.453	1	T. karelinii	10	3952-3961: TkarC20
Turkey: Adapazari	40.767	30.483	1	T. karelinii	4	ZMA9082-403-ZMA9082-404, ZMA9134-775: TkarC05, ZMA9134-774: TkarC02
Turkey: Arifiye	40.71	30.36	1	T. karelinii	4	K12-K15: TkarC05
Turkey: Bergama	39.021	27.107	1	T. karelinii	1	1801: TkarC12
Turkey: Bigadiç	39.351	28.217	1	T. karelinii	3	1879-1881: TkarC18
Turkey: Bozdağ	38.367	28.102	1	T. karelinii	5	1788-1792: TkarC18
Turkey: Büyük Kalecik	38.687	30.455	1	T. karelinii	5	2564-2568: TkarC18
Turkey: Çan	40.006	26.937	1	T. karelinii	12	1813-1814, 1817-1821, 1824: TkarC03, 1815-1816, 1822-1823: TkarC12
Turkey: Çavuşköy	40.255	28.107	1	T. karelinii	1	1839: TkarC12
Turkey: Demirbey	40.856	30.488	1	T. karelinii	1	1844: TkarC05
Turkey: Dikili	39.176	26.822	1	T. karelinii	5	1802-1803, 1805, 1812: TkarC12, 1803: TkarC12
Turkey: Efes	37.947	27.349	1	T. karelinii	3	2861-2863: TkarC12
Turkey: Gebze	40.89	29.504	1	T. karelinii	9	1849: TkarC09, 1850, 1852-1853, 1865-1866: TkarC05, 1851, 1867: TkarC10, 1868: TkarC11
Turkey: Gönen	40.217	27.618	1	T. karelinii	6	1825-1829, 1838: TkarC12
Turkey: Karacabey	40.25	28.3	1	T. karelinii	2	ZMA9121-483: TkarC32, ZMA9121-485: TkarC33
Turkey: Keşan	40.917	26.633	1	T. karelinii	13	2360-2365, 2367-2371: TkarC01, 2366, K27: TkarC19
Turkey: Klaros	38	27.183	1	T. karelinii	2	K31, K33: TkarC12
Turkey: Mersinbeleni	37.65	27.683	1	T. karelinii	4	K41-K44: TkarC12
Turkey: Mustafa Kemalpaşa	40.069	28.352	1	T. karelinii	5	1869-1873: TkarC12
Turkey: Okluca	40.233	29.85	1	T. karelinii	4	K22-K25: TkarC58
Turkey: Orhangazi	40.554	29.325	1	T. karelinii	3	1841-1842: TkarC05, 1843: TkarC07
Turkey: Safibey	40.467	30.233	1	T. karelinii	3	K34-K35: TkarC02, K36: TkarC05
Turkey: Seben	40.41	31.57	1	T. karelinii	1	K38: TkarC02
Turkey: Yakacık	40.917	29.2	1	T. karelinii	8	ZMA9118-954: TkarC29, ZMA9118-955: TkarC10, ZMA9118-956: TkarC30, ZMA9118-957, ZMA9118-959, ZMA9118-961: TkarC09, ZMA9118-958: TkarC11, ZMA9118-960: TkarC31
Turkey: Yenişehir	40.268	29.605	1	T. karelinii	1	1840: TkarC05
T. karelinii: additional localities (no genetic data)
Bulgaria: Bankya	42.717	23.133	2	T. karelinii	n.a.	n.a.
Bulgaria: Dobrich	43.567	27.833	3	T. karelinii	n.a.	n.a.
Bulgaria: Dolna Dikanya	42.45	23.117	2	T. karelinii	n.a.	n.a.
Bulgaria: Dzhurovo	42.967	24.05	2	T. karelinii	n.a.	n.a.
Bulgaria: Kalotina	43	22.867	2	T. karelinii	n.a.	n.a.
Bulgaria: Kamchya	42.9	26.933	4	T. karelinii	n.a.	n.a.
Bulgaria: Kazichene	42.667	23.4	2	T. karelinii	n.a.	n.a.
Bulgaria: Kostenets	42.3	23.85	2	T. karelinii	n.a.	n.a.
Bulgaria: Makotsevo	42.7	23.8	2	T. karelinii	n.a.	n.a.
Bulgaria: Nisovo	43.655	26.085	5	T. karelinii	n.a.	n.a.
Bulgaria: Orlovets	43.333	25.716	5	T. karelinii	n.a.	n.a.
Bulgaria: Razgrad	43.486	26.466	5	T. karelinii	n.a.	n.a.
Bulgaria: Samokov	42.333	23.5	2	T. karelinii	n.a.	n.a.
Bulgaria: Shezna	42.898	27.266	5	T. karelinii	n.a.	n.a.
Bulgaria: Smochevo	42.15	23.1	2	T. karelinii	n.a.	n.a.
Bulgaria: Varvara	42.103	27.89	5	T. karelinii	n.a.	n.a.
Bulgaria: Zlatni Pyasatsi	43.3	28.033	3	T. karelinii	n.a.	n.a.
Greece: Komotini	41.117	25.433	6	T. karelinii	n.a.	n.a.
Greece: Thessaloniki	40.633	22.95	6	T. karelinii	n.a.	n.a.
Macedonia: Berovo	41.717	22.867	7	T. karelinii	n.a.	n.a.
Macedonia: Stracin**	42.15	22.03	7	T. karelinii	n.a.	n.a.
Macedonia: Visoka Čuka	41.283	22.333	7	T. karelinii	n.a.	n.a.
Serbia: Belanovica	44.233	20.4	8	T. karelinii	n.a.	n.a.
Serbia: Kruševac**	43.583	21.35	7	T. karelinii	n.a.	n.a.
Serbia: Ponor	44.243	19.94	7	T. karelinii	n.a.	n.a.
Serbia: Rajkovici	44.187	19.985	7	T. karelinii	n.a.	n.a.
Serbia: Rataje**	43.477	21.106	7	T. karelinii	n.a.	n.a.
Turkey: Babeski	41.433	27.083	9	T. karelinii	n.a.	n.a.
Turkey: Biga	40.233	27.233	10	T. karelinii	n.a.	n.a.
Turkey: Buldan	38.067	28.783	9	T. karelinii	n.a.	n.a.
Turkey: Bursa	40.2	29.05	11	T. karelinii	n.a.	n.a.
Turkey: Çorlu	41.167	27.783	9	T. karelinii	n.a.	n.a.
Turkey: Demirköy	41.817	27.767	9	T. karelinii	n.a.	n.a.
Turkey: Habibler	41.133	28.833	10	T. karelinii	n.a.	n.a.
Turkey: Halkali	41.033	28.767	1	T. karelinii	n.a.	n.a.
Turkey: Hayrabolu	41.217	27.1	9	T. karelinii	n.a.	n.a.
Turkey: İznik	40.423	29.733	10	T. karelinii	n.a.	n.a.
Turkey: Kirazlıyayla	40.12	29.113	12	T. karelinii	n.a.	n.a.
Turkey: Kula	38.55	28.65	10	T. karelinii	n.a.	n.a.
Turkey: Lake Sülüklü	38.565	27.533	13	T. karelinii	n.a.	n.a.
Turkey: Lapseki	40.345	26.688	9	T. karelinii	n.a.	n.a.
Turkey: Lüleburgaz	41.4	27.35	9	T. karelinii	n.a.	n.a.
Turkey: Mekece	40.45	30.05	14	T. karelinii	n.a.	n.a.
Turkey: Pehlivanköy	41.367	26.967	9	T. karelinii	n.a.	n.a.
Turkey: Saray	41.45	27.917	9	T. karelinii	n.a.	n.a.
Turkey: Sarayiçi	41.683	26.55	9	T. karelinii	n.a.	n.a.
Turkey: Şile	41.167	29.617	10	T. karelinii	n.a.	n.a.
Turkey: Uzunköprü	41.267	26.683	9	T. karelinii	n.a.	n.a.
Turkey: Yamanlar Dagi	38.533	27.233	11	T. karelinii	n.a.	n.a.
T. macedonicus: localities for which genetic data is available
Albania: Bajzë	42.303	19.441	1	T. macedonicus	5	3248, 3250: Tmac11, 3249, 3251-3252: Tmac12
Albania: Bejar	40.429	19.85	1	T. macedonicus	5	3274, 3275, 3494: Tmac05, 3276-3277: Tmac27
Albania: Fushë-Krujë	41.529	19.682	1	T. macedonicus	5	3269, 3271: Tmac04, 3270:, 3272 Tmac14, 3273: Tmac15
Albania: Gracen	41.157	19.949	1	T. macedonicus	5	3278-3282: Tmac21
Albania: Kavajë	41.168	19.556	1	T. macedonicus	5	3660-3662: Tmac06, 3663: Tmac07, 3664: Tmac04
Albania: Kolsh	42.072	20.326	1	T. macedonicus	5	3263-3264: Tmac08, 3265-3267: Tmac09
Albania: Koplik	42.197	19.451	1	T. macedonicus	5	3681: Tmac12; 3682-3685: Tmac11
Albania: Lushnjë	41	19.664	1	T. macedonicus	5	3472, 3474-3475: Tmac04, 3473, 3476: Tmac23
Albania: Pogradec	40.931	20.64	1	T. macedonicus	5	3519-3522: Tmac22, 3523: Tmac24
Bosnia and Herzegovina: Donja – Gornja Čadjavica	44.8	19.033	1	T. karelinii	1	ZMA9100-873: TkarC27
Bosnia and Herzegovina: Tavna Monastire	44.6	19.067	1	T. karelinii	4	ZMA9162-856-ZMA9162-859: TkarC27
Bosnia and Herzegovina: Visegrad	43.783	19.333	1	T. karelinii	4	ZMA9168-896-ZMA9168-897, ZMA9168-899: TkarC27, ZMA9168-898: TkarC20
Greece: Ano Kaliniki	40.853	21.45	1	T. macedonicus	6	ZMA9085-602, ZMA9085-658-ZMA9085-659, ZMA9085-675-ZMA9085-676: Tmac01, ZMA9085-604: Tmac03
Greece: Archangelos	41.05	22.291	1	T. karelinii	5	3768-3769, 4256-4258: TkarC19
Greece: Asprangeli	39.825	20.725	1	T. macedonicus	1	2104: Tmac02
Greece: Elafotopos	39.9	20.669	1	T. macedonicus	4	3702-3703, 3705: Tmac02, 3704: Tmac28
Greece: Elati	39.835	20.74	1	T. macedonicus	1	3710: Tmac02
Greece: Kerameia	39.562	22.081	1	T. macedonicus	7	3775-3781: Tmac29
Greece: Kounoupena	39.684	19.764	1	T. macedonicus	4	2820: Tmac16, 2821: Tmac17, 2822: Tmac18, 2823: Tmac19
Greece: Livadia	41.283	23.017	1	T. karelinii	1	616: TkarC20
Greece: Negrades	39.847	20.663	1	T. macedonicus	3	3706-3708: Tmac02
Greece: Paliambela	38.909	20.97	1	T. macedonicus	5	2815-2819: Tmac13
Greece: Pefkodasos	41.03	22.58	1	Both mitochondrial DNA types	10	3745, 3748-3749, 3753: TkarC59, 3746, 3750-3752: Tmac01, 3747, 3754: TkarC19
Greece: Prepsa	40.831	21.121	1	T. macedonicus	5	2835-2836, 2838-2839: Tmac01, 2837: Tmac20
Greece: Seli	40.567	22.022	1	T. macedonicus	5	2825: Tmac25, 2826-2829: Tmac26
Greece: Trilofos	40.358	22.477	1	T. macedonicus	5	3770-3774: Tmac30
Greece: Vryta	40.8	21.919	1	T. macedonicus	1	3709: Tmac29
Greece: Zygos-Mikro	39.823	21.261	1	T. macedonicus	5	2830-2834: Tmac01
Kosovo: Doganovic	42.216	21.189	1	T. karelinii	5	3381-3383, 3385: TkarC19, 3384: TkarC20
Kosovo: Karagač	42.64	20.309	1	T. macedonicus	4	2682-2685: Tmac08
Kosovo: Kijevo	42.568	20.728	1	Both mitochondrial DNA types	5	3669, 3672-3673: Tmac08, 3670: TkarC20, 3671: TkarC45
Kosovo: Prepolac	43.009	21.233	1	T. karelinii	5	3650-3652: TkarC44, 3653-3654: TkarC20
Kosovo: Pristina	42.666	21.172	1	T. karelinii	5	3211-3215: TkarC20
Kosovo: Xërze	42.341	20.573	1	T. macedonicus	1	3377: Tmac08
Macedonia: Debreste	41.502	21.293	1	T. macedonicus	5	3320-3324: Tmac08
Macedonia: Dojran	41.241	22.718	1	T. karelinii	3	2784, 2786-2787: TkarC19
Macedonia: Gorno Srpci	41.072	21.219	1	T. macedonicus	5	3317, 3529-3532: Tmac01
Macedonia: Gostivar	41.817	20.899	1	T. macedonicus	4	3601-3603, 3605: Tmac01
Macedonia: Karbinci	41.767	22.233	1	T. karelinii	1	ZMA9124-860: TkarC39
Macedonia: Kolibari	41.58	20.951	1	T. macedonicus	5	3334, 3338: Tmac10, 3335-3337: Tmac08
Macedonia: Leskoec	40.962	20.885	1	T. macedonicus	5	3405-3408: Tmac22, 3409: Tmac20
Macedonia: Loznani	41.221	21.446	1	T. macedonicus	5	3535-3539: Tmac03
Macedonia: Petrovec	41.939	21.615	1	T. karelinii	4	2907-2908, 2910-2911: TkarC19
Macedonia: Prilep	41.419	21.611	1	T. macedonicus	2	3667, 3668: Tmac03
Macedonia: Probistip	41.983	22.167	1	T. karelinii	4	ZMA9147-862-ZMA9147-864, ZMA9147-866: TkarC19
Macedonia: Rugince	42.148	21.977	1	T. karelinii	5	3318-3319, 3545-3547: TkarC19
Macedonia: Vrbjani	41.413	20.816	1	T. macedonicus	5	3327, 3583-3586: Tmac08
Montenegro: Bjeloši	42.374	18.907	1	T. macedonicus	2	3245-3246: Tmac11
Montenegro: Doni Štoj	41.9	19.329	1	T. macedonicus	5	3147-3151: Tmac11
Montenegro: Kućišta	42.46	18.854	1	T. macedonicus	1	2686: Tmac11
Serbia: Blato	43.301	20.73	1	T. karelinii	4	3371-3374: TkarC20
Serbia: Delimedje	43.091	20.265	1	T. karelinii	5	3674-3678: TkarC20
Serbia: Divcibare	44.1	19.933	1	T. karelinii	5	ZMA9098-912-ZMA9098-916: TkarC20
Serbia: Dojni Dusnik	43.159	22.127	1	T. karelinii	5	4259-4263: TkarC20
Serbia: Drežnik	43.774	19.992	1	T. karelinii	2	3492-3493: TkarC20
Serbia: Gornji Varbes	43.204	21.963	1	T. karelinii	8	3895, 3897-3899: TkarC27, 3896, 3900, 3902: TkarC20, 3901: TkarC37
Serbia: Grcak	43.467	20.95	1	T. karelinii	4	ZMA9114-449-ZMA9114-451, ZMA9114-630: TkarC20
Serbia: Jezero	43.583	21.9	1	T. karelinii	8	3856, 3858, 3860-3863: TkarC63, 3857, 3859: TkarC20
Serbia: Karan	43.888	19.926	1	T. karelinii	4	ZMA9122-921-ZMA9122-924, ZMA9123-925: TkarC20
Serbia: Krivi Vir	43.801	21.761	1	T. karelinii	8	3783-3790: TkarC60
Serbia: Ljuberadja**	43.032	22.395	1	T. karelinii	2	4003-4004: TkarC20
Serbia: Ljubovija	44.2	19.4	1	T. karelinii	5	2656-2660: TkarC27
Serbia: Lucane	42.417	21.717	1	T. karelinii	4	ZMA9137-607: TkarC38, ZMA9137-645-ZMA9137-646, ZMA9137-663: TkarC20
Serbia: Promaja	42.678	22.357	1	T. karelinii	11	3693, 3903-3905, 3907, 3909, 3911: TkarC46, 3906, 3908, 3910, 3912: TkarC20
Serbia: Rataje**	43.477	21.106	1	T. karelinii	1	2517: TkarC42
Serbia: Rtanj	43.772	21.932	1	T. karelinii	10	3831-3833, 3835-3836, 3838: TkarC63, 3834, 3837, 3839-3840: TkarC20
Serbia: Stanisinci	43.517	20.883	1	T. karelinii	3	ZMA9158-398-ZMA9158-399, ZMA9158-401: TkarC20
Serbia: Todorovce	42.875	21.866	1	T. karelinii	5	2955-2959: TkarC20
Serbia: Vlasi**	42.999	22.638	1	T. karelinii	2	4017-4018: TkarC20
Serbia: Vrtovac	43.404	22.45	1	T. karelinii	5	2533-2537: TkarC20
Serbia: Zlot	44.011	21.967	1	T. karelinii	8	3796-3797, 3806-3807, 3819, 3821: TkarC20, 3820: TkarC61, 3822: TkarC62
T. macedonicus: additional localities (no genetic data)
Albania: Klos	41.5	20.095	15	T. macedonicus	n.a.	n.a.
Albania: Bajram Curri	42.35	20.083	15	T. macedonicus	n.a.	n.a.
Albania: Ballaban	40.417	20.134	15	T. macedonicus	n.a.	n.a.
Albania: Belsh	40.983	19.883	15	T. macedonicus	n.a.	n.a.
Albania: Bilisht	40.623	20.987	15	T. macedonicus	n.a.	n.a.
Albania: Bruc	41.692	20.053	15	T. macedonicus	n.a.	n.a.
Albania: Bёrxullё	41.383	19.7	15	T. macedonicus	n.a.	n.a.
Albania: Cajё	41.883	20.5	15	T. macedonicus	n.a.	n.a.
Albania: Dhrovian	39.887	20.217	15	T. macedonicus	n.a.	n.a.
Albania: Divjakё	40.991	19.524	15	T. macedonicus	n.a.	n.a.
Albania: Fllakё	41.369	19.506	15	T. macedonicus	n.a.	n.a.
Albania: Gjerbёs	40.624	20.251	15	T. macedonicus	n.a.	n.a.
Albania: Gosё	41.089	19.636	15	T. macedonicus	n.a.	n.a.
Albania: Kakrukё	40.538	20.134	15	T. macedonicus	n.a.	n.a.
Albania: Kala e Dodёs	41.817	20.433	15	T. macedonicus	n.a.	n.a.
Albania: Konispol	39.655	20.176	15	T. macedonicus	n.a.	n.a.
Albania: Krutje	40.867	19.717	15	T. macedonicus	n.a.	n.a.
Albania: Kuç	40.171	19.837	15	T. macedonicus	n.a.	n.a.
Albania: Kulme	41.771	19.816	15	T. macedonicus	n.a.	n.a.
Albania: Kёlcyrё	40.308	20.187	15	T. macedonicus	n.a.	n.a.
Albania: Labinot-Mal	41.201	20.151	15	T. macedonicus	n.a.	n.a.
Albania: Leskovik	40.151	20.592	15	T. macedonicus	n.a.	n.a.
Albania: Libohovё	40.025	20.258	15	T. macedonicus	n.a.	n.a.
Albania: Librazhd	41.174	20.309	15	T. macedonicus	n.a.	n.a.
Albania: Lukovё	39.989	19.908	15	T. macedonicus	n.a.	n.a.
Albania: Maliq	40.704	20.693	15	T. macedonicus	n.a.	n.a.
Albania: Manёz	41.433	19.583	15	T. macedonicus	n.a.	n.a.
Albania: Mbrostar	40.752	19.574	15	T. macedonicus	n.a.	n.a.
Albania: Mifol	40.604	19.487	15	T. macedonicus	n.a.	n.a.
Albania: Ndroq	41.267	19.65	15	T. macedonicus	n.a.	n.a.
Albania: Progěr	40.7	20.933	2	T. macedonicus	n.a.	n.a.
Albania: Pёrrenjas	41.07	20.543	15	T. macedonicus	n.a.	n.a.
Albania: Sauk	41.288	19.82	15	T. macedonicus	n.a.	n.a.
Albania: Selcё	42.507	19.123	15	T. macedonicus	n.a.	n.a.
Albania: Shishtavec	41.983	20.6	15	T. macedonicus	n.a.	n.a.
Albania: Sopik	39.782	20.07	1	T. macedonicus	n.a.	n.a.
Albania: Spille	41.09	19.467	15	T. macedonicus	n.a.	n.a.
Albania: Tale	41.682	19.614	15	T. macedonicus	n.a.	n.a.
Albania: Theth	42.405	19.764	15	T. macedonicus	n.a.	n.a.
Albania: Vau Dejёs	42	19.633	15	T. macedonicus	n.a.	n.a.
Albania: Velipojё	41.865	19.43	15	T. macedonicus	n.a.	n.a.
Albania: Vermosh	42.592	19.688	15	T. macedonicus	n.a.	n.a.
Albania: Vithkuq	40.522	20.576	15	T. macedonicus	n.a.	n.a.
Bosnia and Herzegovina: Dubrava	44.533	18.667	7	T. karelinii	n.a.	n.a.
Bosnia and Herzegovina: Gornja Čadjavica	44.75	19.083	1	T. karelinii	n.a.	n.a.
Bosnia and Herzegovina: Sarajevo	43.867	18.433	16	T. karelinii	n.a.	n.a.
Greece: Farmáki	40.367	20.85	17	T. macedonicus	n.a.	n.a.
Greece: Vasilitsa	40.055	21.07	18	T. macedonicus	n.a.	n.a.
Kosovo: Novo Brdo	42.617	21.417	7	T. karelinii	n.a.	n.a.
Kosovo: Radevo	42.573	21.06	7	T. karelinii	n.a.	n.a.
Macedonia: Ezerani	41.028	21.022	7	T. macedonicus	n.a.	n.a.
Macedonia: Kočani	41.933	22.4	8	T. karelinii	n.a.	n.a.
Macedonia: Kostobačilo	41.05	20.8	7	T. macedonicus	n.a.	n.a.
Macedonia: Lesnovo	42.013	22.23	7	T. karelinii	n.a.	n.a.
Macedonia: Mislesevo	41.185	20.709	7	T. macedonicus	n.a.	n.a.
Macedonia: Stracin**	42.15	22.03	7	T. karelinii	n.a.	n.a.
Montenegro: Erakovice	42.537	19.035	19	T. macedonicus	n.a.	n.a.
Montenegro: Jankovića Krš	42.384	19.03	19	T. macedonicus	n.a.	n.a.
Montenegro: Smrdan	42.445	19.166	19	T. macedonicus	n.a.	n.a.
Montenegro: Ubao	42.467	19.354	19	T. macedonicus	n.a.	n.a.
Serbia: Berovičko	43.027	22.559	7	T. karelinii	n.a.	n.a.
Serbia: Bukovac	44.167	19.967	7	T. karelinii	n.a.	n.a.
Serbia: Grdelica	42.874	22.066	7	T. karelinii	n.a.	n.a.
Serbia: Kesino Jezero	42.786	22.245	7	T. karelinii	n.a.	n.a.
Serbia: Kruševac**	43.583	21.35	7	T. karelinii	n.a.	n.a.
Serbia: Pcinja	42.33	21.9	20	T. karelinii	n.a.	n.a.
Serbia: Preševo	42.306	21.656	7	T. karelinii	n.a.	n.a.
Serbia: Vranje	42.606	21.856	1	T. karelinii	n.a.	n.a.
* = Mitochondrial DNA type is interpreted based on geography if no genetic data is available.
** = Five localities whereT. karelinii and T. macedonicus occur in syntopy.
n.a. = not applicable
Individuals are identified with a code that refers to complete specimens (ID starting with ZMA) or tail tips (remaining samples). All material is stored at the Netherlands Centre for Biodiversity - Naturalis, The Netherlands. Haplotypes correspond to Table S1.
Concerning haplotypes TkarC01-TkarC28, previously published in Wielstra et al. (2010) Cryptic crested newt diversity at the Eurasian transition: the mitochondrial DNA phylogeography of Near Eastern Triturus newts. Mol Phylogenet Evol 56:888-896, it should be noted that:
TkarC04 = TkarC03; TkarC06 & TkarC08 = TkarC05; TkarC13, TkarC14 & TkarC16 = TkarC12; TkarC21, TkarC22 & TkarC26 = TkarC20; TkarC25 = TkarC24 (further subdivision of these identical ND4 haplotypes is due to the additionally sequenced ND2 segment).
References:
1: Personal database
2: Tzankov N, Stoyanov A (2008) Triturus cristatus (Laurenti, 1768): a new species for Bulgaria from its southernmost known localities. Salamandra 44:153-161.
3: Gherghel I., Iftime A (2009) On the presence of the Danube crested newt, Triturus dobrogicus, at Durankulak Lake, Bulgaria. North-West J Zool 5:209-213.
4: Litvinchuk SN, Borkin LJ (2009) Evolution, systematic and distribution of crested newts (Triturus cristatus complex) in Russia and adjacent countries (Evropeisky Dom Press, St. Petersburg).
5: N. Tzankov (in litt.)
6: Sotiropoulos K, Legakis A, Polymeni R-M (1995) A review of the knowledge on the distribution of the genus Triturus (Rafinesque, 1815) in Greece (Caudata: Salamandridae). Herpetozoa 8:25-34.
7: Collection University of Belgrade
8: Arntzen JW (2003) Triturus cristatus superspecies-crested newt superspecies [German: Triturus cristatus Superspecies-Kammolch-Artenkreis]. Handbuch der Reptilien und Amphibien Europas. Schwanzlurche IIA, eds Grossenbacher K & Thiesmeier B (Aula-Verlag, Wiebelsheim), pp 421-514.
9: Collection Adnan Menderes University
10: Özeti N, Yilmaz I (1994) Tiirkiye Amfibiliri. The Amphibians of Turkey (Izmir).
11: Schmidler JJ, Schmidtler JF (1967) Über die Verbreitung der Molchgattung Triturus in Kleinasien. Salamandra 3:15-35.
12: Mermer A, Ayaz D, Çıçek K (2008) Abundance of Syntopic Newts, Triturus karelinii (Strauch, 1870) and Triturus vittatus (Gray, 1835), in Uludağ National Park (Bursa, Turkey). Turk J Zool 32:59-64.
13: Çiçek K, Ayaz D (2011) New data on facultive paedomorphism of the smooth newt, Lissotriton vulgaris, in Western Anatolia, Turkey. J Freshw Ecol 26:99-103.
14: J.F. Schmidtler (in litt.)
15: I. Haxhiu (in litt.)
16: Arntzen JW, Wallis GP (1999) Geographic variation and taxonomy of crested newts (Triturus cristatus superspecies): Morphological and mitochondrial data. Contrib Zool 68:181-203.
17: Denoël M (2004) Distribution and characteristics of aquatic habitats of newts and Yellow-bellied Toads in the district of Ioannina (Epirus, Greece). Herpetozoa 17:49-64.
18: K. Sotiropoulos (in litt.)
19: Ćirović R, Vukov TD, Radović D, Džukić G, Kalezić ML (2008) Distribution patterns and environmental determinants of European newts in the Montenegrin karst area. Biologia 63:745-752.
20: J. Crnobrnja-Isailović (in litt.)
