# Supplementary material for: Postglacial species displacement in Triturus newts deduced from asymmetrically introgressed mitochondrial DNA and ecological niche models
Source: BMC Evol Biol. 2012 Aug 30;12:161. doi: 10.1186/1471-2148-12-161 (PMC3520116; doi:10.1186/1471-2148-12-161)
Supplement: Additional file 3 — List of mitochondrial DNA haplotypes. For each mitochondrial DNA haplotype, GenBank accession number and frequency of occurrence in both Triturus macedonicus and T. karelinii is provided. tested against a null model. [file 1471-2148-12-161-S3.xls]

## Sheet: Additional file 3
Additional file 3: list of mitochondrial DNA haplotypes. For each mitochondrial DNA haplotype, its GenBank accession number and its frequency of occurrence in both Triturus macedonicus and T. karelinii is provided.
mitochondrial DNA haplotype	GenBank accession number	# found in T. karelinii	# found in T. macedonicus*
T. karelinii mitochondrial DNA
TkarC01	GU982424	11	-
TkarC02	GU982425	4	-
TkarC03	GU982426	8	-
TkarC05	GU982428	17	-
TkarC07	GU982430	1	-
TkarC09	GU982432	4	-
TkarC10	GU982433	3	-
TkarC11	GU982434	2	-
TkarC12	GU982435	28	-
TkarC15	GU982438	2	-
TkarC17	GU982440	1	-
TkarC18	GU982441	13	-
TkarC19	GU982442	41	27
TkarC20	GU982443	97	79
TkarC23	GU982446	1	-
TkarC24	GU982447	3	-
TkarC27	GU982450	1	17
TkarC28	GU982451	1	-
TkarC29	JQ240205	1	-
TkarC30	JQ240206	1	-
TkarC31	JQ240207	1	-
TkarC32	JQ240208	1	-
TkarC33	JQ240209	1	-
TkarC34	JQ240210	1	-
TkarC35	JQ240211	2	-
TkarC36	JQ240212	2	-
TkarC37	JQ240213	-	1
TkarC38	JQ240214	-	1
TkarC39	JQ240215	-	1
TkarC40	JQ240216	3	-
TkarC41	JQ240217	2	-
TkarC42	JQ240218	-	1
TkarC43	JQ240219	1	-
TkarC44	JQ240220	-	3
TkarC45	JQ240221	-	1
TkarC46	JQ240222	-	7
TkarC47	JQ240223	1	-
TkarC48	JQ240224	1	-
TkarC49	JQ240225	1	-
TkarC50	JQ240226	2	-
TkarC51	JQ240227	1	-
TkarC52	JQ240228	2	-
TkarC53	JQ240229	3	-
TkarC54	JQ240230	5	-
TkarC55	JQ240231	4	-
TkarC56	JQ240232	4	-
TkarC57	JQ240233	1	-
TkarC58	JQ240234	4	-
TkarC59	JQ240235	-	4
TkarC60	JQ240236	-	8
TkarC61	JQ240237	-	1
TkarC62	JQ240238	-	1
TkarC63	JQ240239	-	12
T. macedonicus mitochondrial DNA
Tmac01	GU982387	-	27
Tmac02	GU982388	-	8
Tmac03	JQ240240	-	8
Tmac04	JQ240241	-	6
Tmac05	JQ240242	-	3
Tmac06	JQ240243	-	3
Tmac07	JQ240244	-	1
Tmac08	JQ240245	-	23
Tmac09	JQ240246	-	3
Tmac10	JQ240247	-	2
Tmac11	JQ240248	-	14
Tmac12	JQ240249	-	4
Tmac13	JQ240250	-	5
Tmac14	JQ240251	-	2
Tmac15	JQ240252	-	1
Tmac16	JQ240253	-	1
Tmac17	JQ240254	-	1
Tmac18	JQ240255	-	1
Tmac19	JQ240256	-	1
Tmac20	JQ240257	-	2
Tmac21	JQ240258	-	5
Tmac22	JQ240259	-	8
Tmac23	JQ240260	-	2
Tmac24	JQ240261	-	1
Tmac25	JQ240262	-	1
Tmac26	JQ240263	-	4
Tmac27	JQ240264	-	2
Tmac28	JQ240265	-	1
Tmac29	JQ240266	-	8
Tmac30	JQ240267	-	5
* = The T. karelinii mitochondrial DNA haplotypes introgressed into T. macedonicus are shown in bold.
